# Supplementary material for: Human essential hypertension: no significant association of polygenic risk scores with antihypertensive drug responses
Source: Sci Rep. 2020 Jul 20;10:11940. doi: 10.1038/s41598-020-68878-3 (PMC7371738; doi:10.1038/s41598-020-68878-3)
Supplement: Supplementary file 2 — Supplementary Information 2. [file 41598_2020_68878_MOESM2_ESM.xlsx]

## Sheet: Title page
Human essential hypertension: No significant association of polygenic risk scores with antihypertensive drug responses
Heini Sánez Tähtisalo#, Sanni Ruotsalainen#, Nina Mars, Kimmo Porthan, Lasse Oikarinen, Juha Virolainen, Frej Fyhrquist, Samuli Ripatti, Kimmo K. Kontula, Timo P. Hiltunen
# These authors contributed equally to this work
SUPPLEMENTARY MATERIALS
Supplementary Table S4.

## Sheet: TOP_SNP list
Supplementary Table S4. List of the top 793 independent hypertension associated SNPs used for calculation of Top_PRSs.
rsID	Chromosome	Position (build 38)	Reference allele	Alternative allele	Effect allele (used for calculation of Top_PRSs)	Imputation quality (1 if genotyped)	Alternative allele frequency (GENRES and LIFE combined)	Beta for calculation of Top_PRS for SBP	Beta for calculation of Top_PRS for DBP
rs2076328	1	1756043	G	T	T	0.998303	0.491635	-0.2824	-0.0965
rs260508	1	2255646	T	G	T	0.998685	0.388213	0.1297	0.0854
rs2493292	1	3412095	C	T	T	1	0.105703	0.2686	0.1674
rs4908678	1	7679190	T	C	T	0.997086	0.429278	-0.1203	-0.1065
rs2252865	1	8362616	T	C	T	1	0.639924	0.159	0.0976
rs9662255	1	9381890	C	A	A	0.998423	0.541825	-0.1883	-0.0156
rs880315	1	10736809	T	C	T	1	0.4327	-0.5218	-0.2524
rs17367504	1	11802721	A	G	A	1	0.129278	0.7774	0.4715
rs3820068	1	15471702	A	G	A	0.98783	0.225856	0.3361	0.1279
rs2807337	1	22250878	T	C	T	1	0.691255	0.1551	0.0587
rs79598313	1	26958422	C	T	T	0.999774	0.0342205	0.456	0.192
rs3737801	1	27634321	C	G	C	0.970829	0.0520913	0.4246	0.2376
rs143167197	1	28407861	A	G	A	0.993612	0.0539924	-0.3388	-0.0493
rs1565716	1	29222704	G	A	A	1	0.0764259	0.3142	0.16
rs11210029	1	41399621	A	G	A	0.998247	0.401901	-0.1608	-0.0934
rs7515635	1	41942399	T	C	T	1	0.460076	0.2382	0.109
rs839755	1	43390739	A	C	A	0.99931	0.33384	-0.1499	-0.0791
rs512083	1	45561683	T	C	T	0.995094	0.493156	-0.0998	0.0453
rs12142296	1	46076007	T	G	T	0.997216	0.101141	-0.2038	-0.1959
rs4926923	1	47643553	T	C	T	1	0.0749049	0.1997	0.1459
rs11579440	1	48586751	T	C	T	1	0.16654	0.2794	0.1546
rs6681713	1	51062012	T	G	T	0.989373	0.01673	0.2032	0.3834
rs112557609	1	56111252	G	A	A	0.996272	0.30038	0.2383	0.083
rs2404715	1	56543106	C	T	T	0.997911	0.0931559	-0.1997	0.0016
rs60199046	1	59197669	A	G	A	1	0.285171	0.1782	-0.0758
rs20354	1	66605673	G	T	T	1	0.138403	0.1836	0.0285
rs34517439	1	77984833	C	A	A	0.979607	0.128897	0.0172	-0.165
rs12034319	1	85574424	G	A	A	0.999926	0.18365	0.1072	0.0085
rs385437	1	86356548	A	G	A	1	0.252852	0.168	0.0314
rs10923038	1	88186088	C	A	A	0.995714	0.573004	0.1279	0.062
rs10922502	1	88894475	A	G	A	0.99982	0.334221	-0.2283	-0.105
rs2065152	1	89762960	C	T	T	0.999267	0.365779	0.1855	0.1374
rs7514579	1	93585793	A	C	A	0.997615	0.209506	0.1443	0.04
rs17396055	1	94265398	G	A	A	1	0.269582	-0.1654	-0.07
rs17030613	1	112648185	A	C	A	0.99947	0.38365	-0.3923	-0.2359
rs2932538	1	112673921	A	G	A	1	0.775665	-0.3435	-0.237
rs12078697	1	116472496	G	C	C	0.995324	0.174525	-0.1132	-0.11
chr1_118998096_T_C_T	1	118998096	T	C	T	0.999603	0.696198	-0.1271	-0.1164
rs72704264	1	145721780	G	C	C	0.977908	0.820152	0.0855	0.118
rs11585169	1	150599561	T	A	A	0.998826	0.568441	0.1811	0.0725
rs13796	1	154273441	T	C	T	0.995614	0.0931559	-0.0984	-0.1446
rs76719272	1	156160005	C	T	T	0.986807	0.134221	-0.1708	-0.0415
rs2171690	1	164770862	T	C	T	1	0.560076	0.151	0.1371
rs7524019	1	167397956	C	T	T	0.998307	0.584791	0.1516	0.0729
rs12405515	1	172388301	G	T	T	0.999206	0.55057	-0.1713	-0.1617
rs12118102	1	176665588	A	G	A	1	0.043346	0.2941	0.0111
rs150816167	1	179602727	T	C	T	0.971409	0.069962	-0.0442	-0.2378
rs10913934	1	180162505	G	T	T	0.999131	0.565019	0.1302	-0.0255
rs1043069	1	180890232	T	G	T	0.999925	0.410646	0.1287	0.0445
rs41475048	1	183089317	A	G	A	0.995057	0.3327	-0.1144	-0.0869
rs4651224	1	184616048	C	T	T	0.997047	0.496578	0.186	0.1277
rs12042924	1	197328287	T	C	T	0.996508	0.551331	-0.1235	-0.0202
rs882624	1	201766785	C	T	T	1	0.361597	0.0116	-0.1423
rs33996239	1	203140673	C	T	T	0.973441	0.0334601	-0.3263	-0.1663
rs4245739	1	204549714	C	A	A	0.998681	0.832319	0.1702	0.1364
rs2629665	1	207047455	C	A	A	1	0.420152	-0.205	-0.1199
rs2761436	1	207746403	C	T	T	0.997828	0.506084	0.1927	0.0311
rs7555285	1	209797010	G	C	C	0.999157	0.76692	0.1334	0.0619
rs12408022	1	217545447	C	T	T	0.995249	0.247148	0.2511	0.1486
rs35981664	1	218376012	A	T	A	0.990375	0.321293	-0.1329	-0.1327
rs2820443	1	219580167	T	C	T	0.998713	0.302662	0.2272	0.0317
rs9431431	1	221185454	G	A	A	0.997361	0.269202	-0.1703	-0.1088
rs73091767	1	227063074	T	C	T	0.999625	0.260456	-0.0906	-0.0874
rs2004776	1	230712956	C	T	T	1	0.189354	0.3368	0.2356
rs6429422	1	243309499	T	G	T	0.998233	0.338023	-0.1434	-0.1919
rs4926499	1	248861710	G	C	C	0.973677	0.801901	0.2925	0.163
chr2_3587163_T_C_T	2	3587163	T	C	T	1	0.705703	-0.1339	-0.1402
rs2175337	2	9158461	C	A	A	0.999213	0.561597	0.1118	-0.0678
rs67720684	2	18794173	C	A	A	0.999465	0.175285	0.2242	0.0676
rs1344653	2	19531084	A	G	A	0.999867	0.510266	-0.1568	0.068
rs7255	2	20679060	T	C	T	1	0.50076	-0.0707	0.0752
rs66774912	2	21200660	G	A	A	0.995897	0.157034	-0.1582	0.0366
rs10779936	2	23727330	G	A	A	0.998953	0.653232	-0.1093	0.0174
rs1275988	2	26691496	C	T	T	0.998052	0.509506	-0.5157	-0.2792
rs9678851	2	27664167	C	A	A	1	0.542205	-0.1135	-0.0585
rs7562	2	28412873	T	C	T	1	0.453612	0.1555	0.0832
rs1607644	2	34454559	G	A	A	0.999952	0.377947	-0.1269	-0.1343
rs13420463	2	37290423	A	G	A	0.999841	0.202281	0.2751	0.1273
rs2707238	2	37867006	C	G	C	0.998269	0.734601	0.0577	0.0958
rs4952611	2	40340603	C	T	T	1	0.629658	-0.2135	-0.1342
rs11681462	2	42125427	A	C	A	0.995756	0.182129	-0.1806	-0.1257
rs76326501	2	42940738	A	C	A	0.987871	0.0749049	0.5511	0.36
rs35590893	2	43489794	G	A	A	0.9993	0.24943	-0.1706	-0.0595
rs11690961	2	46136197	A	C	A	0.999815	0.111787	0.0228	-0.1655
rs6545155	2	50202723	T	C	T	0.99915	0.164259	0.1442	0.07
rs10189186	2	52798619	A	G	A	0.999969	0.436882	0.1752	0.0753
rs2920899	2	55052545	G	T	T	0.999979	0.76692	0.1579	0.0677
rs6730325	2	59088693	G	A	A	0.998987	0.601141	-0.1258	0.0003
rs72816333	2	59869425	A	T	A	0.999175	0.154373	0.2016	0.112
rs925484	2	60384302	C	G	C	0.998401	0.393916	-0.1381	-0.0169
rs7608483	2	61609100	A	C	A	0.999193	0.589734	0.1652	0.1016
rs13014371	2	63990652	T	C	T	0.999217	0.443726	-0.1602	-0.1086
rs2631669	2	65877747	T	C	T	1	0.576806	-0.0029	-0.0904
rs6731373	2	68275912	G	A	A	0.991989	0.226236	0.1785	0.007
rs12052761	2	68838709	G	A	A	0.998523	0.36692	-0.1301	-0.1232
rs3771371	2	71400409	C	T	T	0.999721	0.5327	-0.1814	-0.0684
rs10193543	2	72256200	T	G	T	1	0.179848	0.2859	0.1996
rs1876487	2	72887223	A	C	A	0.988229	0.71711	-0.0825	-0.1105
rs11689667	2	85264242	T	C	T	1	0.320913	0.1189	-0.0348
rs72847885	2	86099594	A	G	A	0.99957	0.357034	0.1717	0.0746
rs2579519	2	96009418	T	C	T	0.998633	0.479468	-0.0054	-0.1499
rs4851462	2	97740700	T	C	T	0.997266	0.565019	-0.0051	-0.0948
rs150194832	2	105510423	G	C	C	1	0.0448669	-0.2524	-0.0861
rs28377357	2	112012144	G	A	A	0.999016	0.429658	-0.1335	-0.0354
rs62158170	2	113324598	A	G	A	0.996428	0.19924	0.2939	0.1836
rs10864859	2	120682642	G	T	T	0.996458	0.955894	0.3737	0.286
rs6723509	2	121243169	T	C	T	0.998806	0.0688213	0.2018	0.1046
rs13001283	2	126425877	G	A	A	0.997806	0.147909	0.1232	0.1484
rs4954192	2	134875411	C	T	T	0.998685	0.406084	-0.1862	-0.1111
rs72844590	2	137663657	G	T	T	0.996177	0.159316	0.1893	0.0179
rs7606205	2	143388742	A	C	A	0.993917	0.275285	-0.1378	-0.0994
rs1438896	2	144888505	T	C	T	1	0.663118	0.2275	0.1912
rs34570306	2	145515292	C	T	T	0.998399	0.679087	-0.1363	-0.0851
rs62169544	2	146193340	G	A	A	0.999253	0.395057	-0.1318	-0.1101
rs12990959	2	147814591	T	C	T	0.999141	0.343346	-0.1368	-0.1197
rs4664080	2	152121827	G	A	A	0.994849	0.376046	-0.0883	0.0334
rs3175	2	152762259	G	A	A	0.989511	0.727376	0.1549	0.0465
rs1220128	2	157643390	G	C	C	0.998548	0.881749	0.2237	0.1161
rs79523138	2	160511702	A	G	A	0.994411	0.123194	-0.301	-0.0544
rs55732192	2	161421722	G	T	T	0.998126	0.125475	-0.2807	-0.1224
rs1446468	2	164106976	T	C	T	0.997853	0.611027	-0.487	-0.2625
rs6712203	2	164700808	C	T	T	0.995249	0.360456	-0.1943	-0.1137
rs2390258	2	165393619	G	A	A	1	0.16654	-0.1137	-0.1132
rs151054210	2	171524977	G	A	A	0.999667	0.171103	0.073	-0.0809
rs6758859	2	173100328	T	C	T	0.999355	0.295057	0.0481	0.098
rs11694601	2	174084630	A	G	A	1	0.423574	-0.1422	-0.0818
rs72914576	2	174665239	C	G	C	0.993815	0.179087	-0.1777	-0.0341
rs60148403	2	177124686	T	A	A	0.991583	0.105323	-0.0314	0.0866
rs1837164	2	177851874	A	T	A	0.999538	0.63384	0.186	0.0634
rs79146658	2	178921341	T	C	T	0.992329	0.065019	-0.0045	-0.2819
rs1486236	2	179874723	C	A	A	0.98997	0.358175	-0.1058	0.0044
rs10184839	2	181081388	A	T	A	1	0.696958	-0.1653	-0.134
rs16823124	2	182359400	G	A	A	0.999822	0.298479	0.2319	0.1804
chr2_184168743_A_G_A	2	184168743	A	G	A	0.999308	0.701141	0.1425	0.0466
rs28558491	2	186951594	C	T	T	0.999007	0.675285	-0.1419	-0.055
rs11901929	2	188778589	A	G	A	1	0.69962	0.0938	-0.0057
rs296797	2	200238182	T	C	T	1	0.454373	0.2067	0.0629
rs1469760	2	203260703	T	C	T	0.999629	0.494297	-0.1282	-0.0065
rs2162003	2	204212405	T	C	T	0.99216	0.487452	0.1652	0.1002
rs1263671	2	207131723	T	C	T	0.996107	0.16616	-0.1405	-0.1586
rs55780018	2	207661416	T	C	T	0.994443	0.442205	-0.3278	-0.1436
rs1047891	2	210675783	C	A	A	0.98409	0.330038	-0.1647	-0.1028
rs4674114	2	216794543	A	G	A	0.999447	0.851711	-0.1366	-0.0322
rs1063281	2	217804009	C	T	T	1	0.564259	-0.2392	-0.1378
rs1996992	2	218786626	G	T	T	1	0.0532319	-0.1292	-0.2953
rs12474050	2	219497835	C	T	T	0.998745	0.330038	0.0504	0.1025
rs2972146	2	226235982	G	T	T	0.997677	0.660456	0.2486	0.1395
rs1044822	2	229764422	C	T	T	0.999374	0.112548	-0.1852	-0.0921
rs4507125	2	238943036	A	C	A	0.999774	0.229658	-0.1046	-0.1418
rs139354822	2	241405280	T	C	T	0.974389	0.043346	0.442	0.3155
rs9865843	3	7448306	A	G	A	0.999806	0.429278	-0.1161	-0.0856
rs347591	3	11248436	G	T	T	1	0.647148	0.2842	0.1472
rs11128722	3	14916619	G	A	A	0.982743	0.525475	-0.2518	-0.1189
rs189267552	3	20031701	T	A	A	0.994242	0.0224335	-0.5985	-0.3641
rs4634143	3	23122258	T	C	T	0.999151	0.654753	0.0743	0.1024
rs13082711	3	27496418	T	C	T	0.996653	0.19924	-0.2805	-0.1835
rs72851229	3	29332728	G	C	C	0.999252	0.157034	-0.1367	-0.1213
rs12638085	3	30364444	T	A	A	0.999652	0.389354	0.2004	0.0898
rs4678915	3	36923092	G	A	A	0.992802	0.344867	-0.0851	0.03
rs267517	3	37497599	G	A	A	0.999807	0.51673	-0.0898	0.0053
rs6801957	3	38725824	T	C	T	1	0.525856	0.0706	-0.0941
rs6788984	3	41065682	A	G	A	1	0.0657795	0.168	0.0388
rs9815354	3	41871159	G	A	A	0.999102	0.211027	-0.0628	0.3264
rs141979279	3	44816639	T	C	T	1	0.043346	0.2648	-0.0948
rs113134141	3	46820449	A	G	A	0.998096	0.0980989	-0.1352	-0.1451
rs6797587	3	48156124	A	G	A	0.997261	0.775285	-0.28	-0.2209
chr3_48972137_C_G_C	3	48972137	C	G	C	0.998346	0.160076	0.1808	0.0698
rs36022378	3	49876272	T	C	T	0.996461	0.165399	-0.1561	-0.1144
rs13303	3	52523992	T	C	T	1	0.557795	-0.1095	-0.0153
rs9810888	3	53601568	T	G	T	0.991745	0.574144	-0.1507	-0.128
rs9827472	3	56692618	C	T	T	0.998379	0.36692	-0.1639	-0.1426
rs12486605	3	57720776	T	C	T	0.997531	0.461977	-0.0278	-0.122
rs3774702	3	63871194	G	A	A	0.997318	0.110646	0.098	0.1692
rs918466	3	64724577	G	A	A	1	0.304943	-0.1387	-0.1637
rs7630745	3	66376605	T	C	T	0.99959	0.31673	0.1319	0.009
rs4499560	3	70871334	A	T	A	0.997856	0.708745	-0.1637	-0.0582
rs9857362	3	74661311	A	C	A	1	0.501141	0.1104	0.011
rs1375564	3	85607161	C	T	T	0.999579	0.722053	0.1884	0.0441
rs9860290	3	100120262	G	A	A	0.998306	0.21711	-0.1488	-0.0168
rs11923667	3	101549236	T	A	A	0.998061	0.443726	0.0752	0.136
rs28675079	3	111781155	G	A	A	1	0.23308	-0.2597	-0.1657
rs1882289	3	114742361	G	A	A	1	0.884411	-0.2289	-0.141
rs6806529	3	123331091	A	C	A	1	0.571863	0.2028	0.0673
rs6438857	3	124838796	T	C	T	0.999985	0.45057	0.0977	0.0089
rs62270945	3	128483046	C	T	T	0.95016	0.0281369	0.1575	-0.2206
rs9875380	3	133061512	C	T	T	0.998978	0.457414	-0.1456	-0.0663
rs6783086	3	134240708	C	T	T	0.999722	0.46616	0.257	0.146
chr3_136234887_G_A_G	3	136234887	G	A	A	0.999388	0.609886	0.1155	0.0501
rs2306374	3	138401110	T	C	T	1	0.11711	-0.2268	-0.1699
rs16851397	3	141415976	A	G	A	0.995408	0.0334601	-0.5907	-0.4
rs62278541	3	142913067	A	G	A	0.999851	0.359316	0.1037	-0.0265
rs6772704	3	149806905	A	C	A	0.9989	0.281369	-0.1138	0.0019
rs73158427	3	154003704	T	A	A	0.999883	0.2	0.2158	0.1595
rs143112823	3	154990178	G	A	A	0.993853	0.0638783	-0.4019	-0.1784
rs78151625	3	158598937	T	C	T	0.999015	0.207224	-0.1451	-0.0583
rs419076	3	169383098	T	C	T	0.999255	0.576806	0.3947	0.25
rs73171158	3	177210161	T	C	T	0.946769	0.579087	-0.2109	-0.0839
rs262986	3	183717925	G	A	A	0.994517	0.377186	-0.2288	-0.0673
rs12374077	3	185599886	G	C	C	0.999738	0.302662	0.1695	0.126
rs1706003	3	194579238	G	T	T	0.982694	0.453612	0.096	0.1576
rs6777317	3	197344088	G	A	A	1	0.355894	0.1642	0.0855
rs1250129	4	1261142	A	G	A	0.999215	0.898859	-0.1673	0.0096
rs55829085	4	2163766	A	C	A	1	0.0665399	-0.226	-0.219
rs231708	4	2693046	G	C	C	0.999941	0.739164	-0.1252	-0.0342
rs2498323	4	3449382	G	A	A	1	0.0634981	0.1963	-0.1273
rs11730129	4	16031325	T	C	T	0.99954	0.734981	-0.2053	0.0102
rs2610990	4	18006609	A	G	A	0.997173	0.694297	-0.1915	-0.0165
rs28667801	4	26783734	A	T	A	0.992819	0.480989	-0.1524	-0.0908
rs1878825	4	36089748	C	G	C	0.994131	0.464259	-0.1007	-0.0931
rs2291435	4	38385774	C	T	T	0.998099	0.43346	-0.2419	-0.1349
rs12511987	4	46593606	T	G	T	0.998447	0.164639	-0.1817	-0.0876
rs871606	4	53933078	T	C	T	0.997701	0.0851711	0.3598	-0.0896
rs1718845	4	57076987	A	G	A	1	0.647148	-0.0131	-0.0907
rs6551716	4	62709978	T	A	A	0.998766	0.869962	0.2576	0.1866
rs10008637	4	76492991	T	C	T	0.997282	0.449049	0.1355	0.0972
rs1458038	4	80243569	C	T	T	1	0.352852	0.6612	0.4107
rs6823199	4	83004742	T	C	T	1	0.240684	0.2267	0.0734
rs2014912	4	85794517	T	C	T	1	0.820913	0.5122	0.1492
rs13149209	4	88829517	T	C	T	0.998957	0.314829	0.196	0.054
rs7694000	4	94403817	A	T	A	0.995377	0.491255	-0.0323	-0.0921
rs1347345	4	95017235	G	A	A	1	0.636502	-0.1765	-0.1153
rs17248480	4	101514108	G	A	A	0.972617	0.00494297	-0.5467	-0.4718
rs13107325	4	102267552	C	T	T	1	0.0102662	-0.8783	-0.6042
rs223361	4	102848147	T	C	T	0.997922	0.341825	-0.043	0.0942
rs13112725	4	105990585	G	C	C	0.994949	0.839924	0.397	0.2144
rs7694643	4	108096372	G	A	A	0.99968	0.60038	-0.183	-0.0874
rs6825911	4	110460482	C	T	T	0.999334	0.782129	-0.2376	-0.1712
rs4834735	4	119037654	T	C	T	0.995233	0.835361	0.1927	0.104
rs66887589	4	119588124	T	C	T	0.999425	0.461977	-0.1812	-0.1251
rs3097937	4	123873489	A	T	A	1	0.159316	0.2388	0.1344
rs7439567	4	137543688	C	T	T	0.998246	0.463878	0.1998	0.1216
rs72719160	4	143130123	A	T	A	0.999522	0.273764	-0.2509	-0.1356
rs4292285	4	144350802	T	A	A	0.999305	0.359316	-0.1292	-0.099
rs6823767	4	150373933	T	C	T	0.995663	0.288973	-0.1566	-0.0839
rs13139571	4	155724361	C	A	A	0.999177	0.213688	-0.2959	-0.2307
rs17035181	4	156757359	T	G	T	1	0.146008	0.271	0.125
rs869396	4	168766849	C	A	A	0.993768	0.426236	-0.1803	-0.0079
rs4957026	5	361033	A	G	A	0.999702	0.665019	0.2214	0.1048
rs10069690	5	1279675	C	T	T	1	0.308365	0.2151	0.118
rs954767	5	3705936	A	C	A	1	0.306844	-0.1658	-0.107
rs1173771	5	32814922	A	G	A	0.998232	0.612548	-0.5227	-0.2582
rs74774746	5	33411663	G	C	C	0.994662	0.240684	-0.1321	-0.0448
rs13179413	5	56572270	C	T	T	1	0.26616	0.1656	0.121
rs12515541	5	57799184	G	T	T	0.999646	0.649049	0.2175	0.0939
rs1848510	5	58458178	G	A	A	0.999897	0.313308	0.1129	0.0736
rs10062049	5	62258054	C	T	T	1	0.15057	0.1849	0.1821
rs6875372	5	64783188	T	A	A	0.999341	0.609125	0.2228	0.073
rs3121685	5	66366305	C	T	T	1	0.387072	-0.1302	-0.0592
rs4286632	5	66995542	A	G	A	0.993849	0.231179	0.148	0.1548
rs246973	5	68711976	C	T	T	0.99991	0.29924	0.1721	0.0796
rs4443403	5	73358477	T	C	T	1	0.102281	-0.1725	-0.0286
rs10078021	5	75742606	T	G	T	0.997829	0.420913	-0.0619	-0.1218
rs10057188	5	78541966	G	A	A	1	0.395817	-0.1942	-0.0671
rs10059921	5	88218698	G	T	T	0.995159	0.0406844	-0.3732	-0.219
rs62380354	5	90189094	A	C	A	0.981959	0.126996	0.2183	0.1982
rs709668	5	96838483	A	G	A	0.998638	0.807605	-0.1743	-0.131
rs1871190	5	98618015	G	T	T	0.990303	0.428897	0.1658	0.1062
rs286809	5	108122936	G	A	A	0.998959	0.214449	-0.181	-0.0172
rs79409628	5	108778039	G	T	T	0.99995	0.0813688	-0.265	0.0957
rs10077885	5	115054424	C	A	A	0.999697	0.441825	-0.2465	-0.1321
rs1432457	5	120445874	A	G	A	0.996802	0.204943	-0.1559	-0.0368
rs9885577	5	121858531	C	T	T	0.991011	0.364639	0.1325	0.0433
rs13359291	5	123140763	G	A	A	0.999468	0.228137	0.4005	0.1614
rs6891344	5	123800962	A	G	A	1	0.136122	0.284	0.2182
rs62373688	5	128017115	T	A	A	0.999435	0.155513	0.2301	0.1195
rs6595838	5	128532506	G	A	A	0.996176	0.270722	0.2361	0.1216
rs12521868	5	132448701	G	T	T	1	0.305323	-0.123	-0.1463
rs55747751	5	133061659	G	A	A	0.993346	0.0577947	-0.1589	-0.1912
rs702395	5	140707092	C	T	T	0.998153	0.528897	0.115	0.0223
rs1650911	5	142361055	G	C	C	0.997868	0.761597	0.2465	0.134
rs2400509	5	148316455	G	A	A	1	0.294297	-0.1076	0.0001
rs9687065	5	149011577	A	G	A	1	0.268821	0.2501	0.1789
rs157678	5	156718643	T	A	A	0.988513	0.747909	-0.1566	-0.0454
rs11953630	5	158418394	C	T	T	0.999294	0.323954	-0.4463	-0.2185
rs62385385	5	158940241	T	A	A	0.999254	0.311027	0.241	0.0703
rs114503346	5	172765347	C	T	T	0.996331	0.0209125	-0.1495	-0.276
rs28362590	5	177304451	G	T	T	1	0.719011	0.1061	0.1196
rs12153395	5	179984477	G	A	A	0.991083	0.128137	-0.2602	-0.0841
rs2745599	6	1613451	A	G	A	1	0.377947	0.1464	0.055
rs9392172	6	7723729	C	G	C	0.998668	0.446768	-0.094	0.0367
rs1630736	6	12295754	C	T	T	0.994455	0.514068	-0.1846	-0.0401
rs9349379	6	12903725	A	G	A	1	0.427376	0.2624	0.0727
rs12216497	6	19028392	C	T	T	1	0.638403	0.1211	0.003
rs9368222	6	20686765	C	A	A	1	0.326996	0.2337	0.0448
rs6911827	6	22130372	C	T	T	0.998765	0.556274	0.152	0.12
rs1799945	6	26090951	C	G	C	1	0.123954	-0.5432	-0.3791
rs409558	6	31740370	T	C	T	0.999555	0.312928	0.4456	0.1347
rs3176336	6	36681039	A	T	A	0.9954	0.380228	0.0902	-0.0653
rs4714224	6	39218967	G	C	C	0.997881	0.338023	-0.1127	-0.1508
rs1563788	6	43340625	C	T	T	0.999944	0.280608	0.3062	0.1301
rs78648104	6	50715296	T	C	T	0.9978	0.155513	-0.3571	-0.1824
rs13205180	6	51967696	C	T	T	0.995113	0.50076	0.041	0.1195
rs1925153	6	56237982	C	T	T	1	0.471103	-0.0511	0.0724
rs504691	6	71496917	C	A	A	0.997758	0.41749	-0.0098	-0.0817
rs12195276	6	72947991	C	T	T	0.999983	0.647148	-0.1819	0.009
rs10943605	6	78945760	G	A	A	1	0.470342	0.1747	0.1552
rs7753695	6	80108814	C	T	T	0.997158	0.465019	0.1176	0.098
rs9449350	6	81571700	T	C	T	0.998541	0.338783	-0.2333	-0.1346
rs35410524	6	96437529	C	T	T	0.99866	0.125856	0.2999	0.1412
rs9486916	6	108692727	C	T	T	1	0.236502	0.2572	0.066
rs3822857	6	115992768	G	C	C	0.992238	0.331179	-0.052	-0.105
rs2693560	6	117202508	A	G	A	0.998104	0.669962	-0.1978	-0.1391
rs2498586	6	117704963	C	T	T	1	0.253232	-0.1617	-0.0919
rs9401090	6	118792154	T	C	T	0.996888	0.203802	0.1762	0.0842
rs11154027	6	121460244	T	C	T	0.995652	0.569582	-0.009	-0.0655
rs6925750	6	121966844	T	C	T	0.999736	0.120532	0.0726	-0.0916
rs10782230	6	125907366	G	A	A	0.999273	0.528897	0.1776	0.0548
rs13209747	6	126794309	C	T	T	0.998118	0.503422	0.4117	0.2542
rs9885632	6	130990769	C	T	T	0.998551	0.841445	0.1582	0.0261
rs4896104	6	134797951	C	T	T	0.996541	0.655133	-0.0999	0.0606
rs668459	6	139514552	C	T	T	1	0.514449	-0.1357	-0.1487
rs7763294	6	140062596	T	G	T	0.999948	0.688593	-0.1418	-0.046
rs6941056	6	143270684	C	G	C	0.998207	0.502281	0.1161	-0.001
rs7765526	6	147392628	A	G	A	0.988566	0.497719	0.2317	0.1251
rs17080102	6	150683634	G	C	C	1	0.073384	-0.718	-0.5058
rs9479200	6	152077370	A	G	A	0.996957	0.176426	-0.0985	0.1494
rs9479509	6	153106130	G	A	A	1	0.343726	-0.1242	-0.0953
rs598682	6	154097624	A	G	A	0.999845	0.80076	-0.155	-0.1398
rs449789	6	159278093	C	G	C	0.999795	0.877186	0.1687	-0.0425
rs555754	6	160348391	G	A	A	0.996129	0.476806	-0.1895	-0.0505
rs9456648	6	161291203	C	T	T	0.997637	0.277567	-0.2089	-0.1459
rs73030266	6	165765971	A	T	A	1	0.0673004	0.3129	0.2735
rs1322639	6	169187008	G	A	A	0.999342	0.742205	0.0888	-0.1312
rs73033340	7	1156056	A	G	A	0.986359	0.0764259	0.3412	0.2476
rs6959688	7	1927195	A	G	A	0.999859	0.380228	-0.1323	-0.0421
rs2969070	7	2472910	G	A	A	0.996366	0.663118	-0.2752	-0.198
rs73049928	7	4630318	A	G	A	0.99132	0.3	-0.1323	-0.1084
rs1468520	7	7251101	A	G	A	0.998672	0.257795	-0.1466	-0.1269
rs13240040	7	14336352	A	G	A	0.994258	0.334221	0.1457	0.1161
rs2107595	7	19009765	G	A	A	0.998811	0.201521	0.3022	-0.0518
rs4507656	7	22116920	C	G	C	0.994031	0.394297	-0.1745	-0.1318
chr7_22728045_C_T_C	7	22728045	C	T	T	0.999985	0.461597	-0.0842	0.0996
rs12979	7	24698545	C	G	C	0.998828	0.0992395	0.2241	0.0679
rs6969780	7	27119517	G	C	C	0.999435	0.13308	0.3697	0.2031
rs7777128	7	27297494	G	C	C	0.999843	0.106844	0.5504	0.3308
rs10274928	7	28102469	A	G	A	0.997616	0.494297	0.1505	0.0515
rs917275	7	28618905	A	G	A	0.997044	0.410266	-0.1133	0.0351
rs10233127	7	30893838	T	A	A	0.995703	0.135741	0.3906	0.1947
rs342989	7	35428286	A	G	A	1	0.826236	0.0588	0.1161
rs2052263	7	36186209	G	A	A	0.997266	0.11711	0.2349	0.0171
rs76206723	7	40408372	G	A	A	0.999718	0.144867	-0.3356	-0.0328
chr7_41682896_T_C_T	7	41682896	T	C	T	0.995948	0.841445	0.1477	0.0285
rs1004558	7	44200808	C	T	T	0.999886	0.110646	0.1803	-0.0237
rs73105827	7	44997186	G	T	T	0.971319	0.0794677	-0.1782	-0.1437
rs11977526	7	45968511	G	A	A	1	0.329658	-0.2535	0.0511
rs71543920	7	46514760	T	G	T	0.99635	0.0475285	-0.2962	0.0359
rs12668436	7	47509295	T	C	T	1	0.274905	-0.1554	-0.0026
rs17454517	7	50848079	A	G	A	1	0.56616	0.0718	0.1276
rs6593297	7	56054365	A	T	A	0.998709	0.779848	0.1398	0.0645
rs2222544	7	70304383	T	C	T	0.999679	0.294297	-0.0333	-0.094
rs34324971	7	74693042	A	G	A	0.989038	0.861217	0.0828	0.1341
rs6963105	7	75468222	G	A	A	0.994427	0.553992	-0.1548	-0.0939
rs848445	7	77943144	T	C	T	0.999621	0.753232	-0.196	-0.0322
rs11770630	7	90175927	C	T	T	0.99972	0.555513	0.0556	-0.1108
rs10245696	7	90820047	A	C	A	1	0.572624	0.105	-0.0135
rs1947228	7	96832337	T	C	T	1	0.561597	-0.0432	-0.146
rs12705090	7	100870078	C	T	T	0.998998	0.21749	-0.077	0.1183
rs17477177	7	106771412	T	C	T	1	0.325856	-0.5642	-0.0153
rs115172170	7	107379502	T	C	T	0.999303	0.043346	-0.3593	-0.0856
rs1997571	7	116558567	G	A	A	0.99997	0.543346	-0.0912	0.0414
rs4728142	7	128933913	G	A	A	1	0.407985	-0.2155	-0.0752
rs11556924	7	130023656	C	T	T	1	0.319011	-0.2487	-0.142
rs34072724	7	130747710	G	A	A	0.996213	0.465779	-0.1735	-0.0784
rs13238550	7	131374297	G	A	A	0.999294	0.41749	0.1695	0.0892
rs1722886	7	134530507	A	T	A	0.999519	0.375665	0.1072	0.1009
rs10267979	7	136933441	T	A	A	0.999543	0.367681	-0.1302	0.0174
rs7810028	7	139761817	C	G	C	1	0.208365	0.2207	0.1465
rs12703989	7	140538248	G	A	A	0.995263	0.498479	0.1501	0.0621
rs73727605	7	149777533	G	A	A	0.994987	0.0463878	0.3034	0.0601
rs11771693	7	150353022	A	G	A	0.997141	0.392395	0.1368	0.0328
rs3918226	7	150993088	C	T	T	1	0.0787072	0.5473	0.5454
rs891511	7	151007755	G	A	A	1	0.425095	-0.2529	-0.2109
rs10224002	7	151717955	A	G	A	0.988686	0.244106	-0.2375	-0.1368
rs1870735	7	155951609	C	G	C	0.991256	0.569202	0.2137	0.1074
rs9638084	7	156519051	A	G	A	0.996822	0.520532	0.1369	0.0959
rs4875958	8	1772924	G	A	A	1	0.73346	0.2209	0.0898
rs2922895	8	6522411	G	C	C	0.998047	0.421293	0.1558	0.1307
rs62491354	8	9873153	G	A	A	0.999061	0.161217	0.1582	0.103
rs1986971	8	10411226	A	G	A	1	0.359316	0.1991	0.0754
rs2898290	8	11576400	T	C	T	1	0.439544	0.3419	0.1324
rs75902664	8	17569677	A	G	A	0.993335	0.00912547	-0.1995	-0.3143
rs1047030	8	22571195	A	G	A	1	0.296958	0.1866	0.138
rs62503324	8	23543102	C	T	T	0.999766	0.2673	0.1569	0.1635
rs6557876	8	26043159	C	T	T	0.99934	0.289354	-0.3667	-0.1966
rs17321041	8	26587678	C	T	T	0.993786	0.0711027	0.3664	0.2722
rs2979470	8	30430756	T	C	T	1	0.504563	0.2114	0.1003
rs11991469	8	32555762	C	G	C	0.999516	0.550951	-0.1764	-0.0475
rs7845722	8	33452475	G	A	A	0.999432	0.586692	-0.1209	-0.0068
rs1906672	8	38272507	G	A	A	1	0.169202	0.2227	0.0752
rs2978456	8	42467247	T	C	T	0.995751	0.379468	-0.1069	-0.0121
rs4873492	8	51034989	C	T	T	0.998403	0.165779	0.2131	0.1059
rs6996733	8	59623265	T	C	T	0.998681	0.144487	0.1484	0.0656
rs2354862	8	63589186	A	C	A	0.998822	0.227757	0.2139	0.0939
rs13253358	8	68007900	C	T	T	0.998909	0.281749	0.1945	0.123
rs1449544	8	75679645	A	C	A	0.99893	0.382129	0.2215	0.0368
rs72688070	8	80481462	C	T	T	0.999447	0.103042	-0.187	-0.1213
rs56345595	8	81901921	A	G	A	0.998673	0.5	0.1538	0.0614
rs2142141	8	89927977	G	C	C	0.987775	0.546768	-0.1467	-0.0824
rs62526122	8	91757341	G	A	A	0.988025	0.30076	0.1739	0.1116
rs4582532	8	94957029	G	A	A	0.999345	0.530418	-0.091	0.0126
rs2978098	8	100664447	A	C	A	0.999187	0.427376	0.1483	0.1223
rs142449193	8	101738369	C	T	T	0.997845	0.0171103	-0.4354	-0.2426
rs2513877	8	102871402	G	A	A	1	0.263498	-0.1413	-0.1107
rs35783704	8	104954030	G	A	A	0.99764	0.145627	-0.5219	-0.241
rs28499085	8	109094932	A	G	A	0.998284	0.298099	0.1426	0.0319
rs2205260	8	115947612	A	C	A	0.999292	0.837643	0.0555	-0.085
rs2071518	8	119423572	C	T	T	1	0.201901	0.2181	-0.1409
rs62523863	8	125508302	G	A	A	0.996337	0.1673	0.1643	0.0686
rs4598218	8	128471710	C	T	T	1	0.689354	0.1578	0.0308
rs894344	8	134600502	A	G	A	1	0.528137	-0.1455	-0.0915
rs4454254	8	140049929	G	A	A	0.999501	0.571483	-0.2213	-0.0186
rs10087782	8	140848521	T	C	T	1	0.460076	0.14	0.0872
rs34591516	8	141356987	C	T	T	0.99467	0.0673004	0.5607	0.2869
rs4129585	8	142231572	A	C	A	1	0.594677	0.1541	0.0872
rs62524579	8	142979538	G	A	A	0.994082	0.548289	-0.1811	-0.1504
rs56233017	8	143907320	G	A	A	0.988401	0.0365019	-0.1275	-0.2413
rs520015	9	211762	C	G	C	0.997439	0.475665	0.2043	0.1076
rs60191654	9	753648	A	G	A	0.995163	0.16654	-0.2311	-0.1328
rs12216886	9	2493751	T	G	T	0.998764	0.190114	0.1226	0.0949
rs28558845	9	4334791	G	C	C	0.998542	0.128137	-0.1476	-0.0776
rs1332813	9	9350706	T	C	T	0.9999	0.678327	0.1453	0.132
rs35287509	9	10594635	T	C	T	0.997031	0.263878	-0.2083	-0.1218
rs11789875	9	16872325	G	A	A	0.999426	0.157795	0.1265	-0.0413
rs4977492	9	19057553	T	C	T	1	0.295437	-0.0939	0.0177
rs4364717	9	21801531	A	G	A	0.997812	0.502281	-0.1065	-0.0855
rs9886665	9	22942771	T	C	T	0.995195	0.702662	0.1887	0.1087
rs4553000	9	34223555	C	T	T	1	0.493536	-0.1627	-0.0405
rs76452347	9	35906474	C	T	T	0.979795	0.165019	-0.172	-0.1691
rs11139596	9	82513603	T	G	T	0.982161	0.251331	-0.1876	-0.0031
rs11141731	9	87273557	C	T	T	0.998047	0.193536	-0.1955	-0.1315
rs7045409	9	92439258	T	A	A	0.997616	0.295057	-0.1746	-0.0574
rs10988442	9	98977427	A	G	A	0.994177	0.415589	0.1174	-0.056
rs7020564	9	106907735	A	T	A	0.9935	0.306844	-0.0744	-0.1083
rs7043304	9	109595870	C	T	T	0.999717	0.81673	0.0488	0.1218
rs111245230	9	110407495	T	C	T	0.992997	0.0144487	-0.6917	-0.4
rs13290326	9	113934345	C	T	T	0.996697	0.492395	-0.162	-0.0461
rs10982910	9	115772221	T	G	T	0.979874	0.0509506	-0.2591	-0.0164
rs1861881	9	116549977	G	T	T	0.99878	0.31711	0.0717	0.0862
rs1953126	9	120878222	T	C	T	1	0.552852	0.1838	0.0141
rs10818775	9	122993292	C	T	T	0.999517	0.165779	-0.2731	-0.0256
rs7861040	9	124281856	G	C	C	0.996957	0.360456	-0.1482	-0.0052
rs72765298	9	125138717	T	C	T	0.991084	0.118251	-0.3477	-0.0413
rs7023828	9	125736315	C	T	T	0.999419	0.476426	-0.2125	-0.0369
rs1891730	9	127546749	T	C	T	0.999026	0.378327	-0.1733	-0.1081
rs687621	9	133261662	G	A	A	0.999255	0.578327	0.0979	0.1327
rs6271	9	133657152	C	T	T	0.945311	0.0581749	-0.4339	-0.3647
rs11145807	9	136626337	A	G	A	0.987787	0.585171	0.1532	0.1429
rs56352451	10	5762902	C	T	T	0.998413	0.121673	0.1563	0.0143
rs36006409	10	10834980	T	G	T	0.998771	0.139544	-0.2507	-0.0313
rs10906391	10	13481937	C	T	T	0.998439	0.480608	0.1366	0.0976
rs4373814	10	18131043	G	C	C	0.998889	0.58289	0.2522	0.1595
rs1813353	10	18418519	T	C	T	1	0.303802	0.4324	0.2772
rs11010905	10	19645884	A	T	A	0.998853	0.550951	0.1278	-0.0425
rs10732433	10	20748365	C	T	T	0.999469	0.334221	0.1051	-0.0558
rs3802517	10	27944540	T	A	A	0.999721	0.451711	0.188	0.0729
rs1265842	10	28635972	T	C	T	0.996458	0.405323	0.1634	0.1444
rs9337951	10	30028144	G	A	A	0.965916	0.351711	0.0928	-0.1128
rs76164690	10	32301434	T	G	T	1	0.144867	-0.1393	-0.1702
rs2246438	10	44777631	G	A	A	0.999208	0.289734	-0.0217	-0.0714
rs10761530	10	60630968	T	C	T	0.999634	0.446388	0.2533	0.1421
rs1530440	10	61764833	C	T	T	0.998136	0.189354	-0.4983	-0.3586
rs7914287	10	67590805	T	C	T	0.999824	0.325856	-0.1487	-0.0017
rs10823136	10	68095606	T	C	T	0.994936	0.163878	-0.3274	-0.1161
rs10887914	10	80455532	T	C	T	0.999153	0.548289	0.1523	0.0465
rs77413490	10	87921931	G	T	T	0.995636	0.0661597	0.522	0.1808
rs11187142	10	92708928	T	C	T	0.995215	0.931939	0.298	0.0721
rs932764	10	94136183	A	G	A	0.997361	0.571863	-0.3654	-0.148
rs4494250	10	94804000	G	A	A	1	0.4327	0.2561	0.1767
rs603424	10	100315722	G	A	A	1	0.122053	0.1454	0.1518
rs112184198	10	100844757	G	A	A	1	0.0775665	-0.5331	-0.3003
rs72847884	10	101355588	A	G	A	0.979269	0.0254753	0.2555	0.3526
rs11191548	10	103086421	T	C	T	1	0.0806084	1.0233	0.4546
rs4387287	10	103918139	A	C	A	1	0.855513	0.1953	0.1671
rs191784289	10	105135184	C	T	T	0.986942	0.0117871	1.1113	0.802
rs111777102	10	110206068	C	T	T	0.997318	0.0851711	0.1692	0.1923
rs34872471	10	112994312	T	C	T	0.999087	0.208745	-0.1796	-0.0066
rs2782980	10	114021768	T	C	T	1	0.671863	-0.3388	-0.2424
rs11197813	10	116764422	A	G	A	0.998396	0.262357	-0.1765	-0.0517
rs72842207	10	119674163	C	T	T	1	0.211787	-0.0249	-0.211
rs11592107	10	121209450	G	A	A	0.999966	0.324335	0.2721	0.112
rs72834453	10	122475710	T	G	T	0.993821	0.0863118	-0.2378	-0.0932
rs4411245	10	125024212	G	A	A	1	0.278327	0.1204	0.132
chr10_131956725_A_G_A	10	131956725	A	G	A	0.99789	0.587833	0.1648	0.0585
rs1133400	10	132645884	A	G	A	1	0.186312	-0.193	-0.051
rs7126805	11	828916	G	A	A	1	0.770342	0.1195	-0.0099
rs661348	11	1884062	T	C	T	1	0.497338	-0.3417	-0.1612
rs17224476	11	4652558	G	A	A	0.997541	0.0688213	0.1437	0.1389
rs2929184	11	6267888	A	G	A	0.983066	0.215589	0.1035	0.1397
rs110419	11	8231306	A	G	A	1	0.467681	0.0808	0.1167
rs10743086	11	8753376	G	A	A	1	0.147909	-0.14	-0.0665
rs360153	11	9740727	T	C	T	0.999518	0.6673	-0.186	-0.1036
rs7129220	11	10328991	G	A	A	0.999384	0.210646	0.3919	0.1886
rs900145	11	13272358	C	T	T	1	0.701141	0.1135	0.1191
rs4757391	11	16281393	C	T	T	1	0.84981	-0.4921	-0.2997
rs381815	11	16880721	C	T	T	1	0.255513	0.3644	0.2043
rs5219	11	17388025	T	C	T	1	0.527757	0.32	0.1578
rs10766533	11	19203130	T	A	A	0.999605	0.645627	0.2572	0.103
rs11026586	11	22493987	G	A	A	0.998038	0.103042	0.1523	0.1672
rs11030119	11	27706555	G	A	A	1	0.319392	-0.1699	-0.1332
rs871004	11	28490911	G	A	A	1	0.431559	0.1329	0.0638
rs11031051	11	30334160	A	C	A	0.998457	0.380608	-0.127	-0.0903
rs919045	11	31090263	T	C	T	0.999846	0.413688	0.0636	0.0801
rs4922591	11	32352653	T	C	T	1	0.569962	-0.2058	-0.056
rs190194639	11	34046490	C	T	T	0.997377	0.0961977	0.2211	0.199
rs7480089	11	45186300	G	A	A	1	0.125095	-0.2334	-0.0146
rs1585453	11	46863162	A	T	A	0.986991	0.0460076	-0.4052	-0.1959
rs7103648	11	47440232	A	G	A	0.99922	0.304943	-0.3102	-0.1879
rs11537751	11	47565900	C	T	T	1	0.0292776	0.3936	0.2114
chr11_55068147_T_G_T	11	55068147	T	G	T	0.999983	0.68365	-0.2062	-0.1207
rs75905900	11	55346058	A	C	A	0.999951	0.188213	0.328	0.173
rs11607056	11	57729348	C	T	T	1	0.365019	-0.1143	0.0248
rs11229457	11	58439730	C	T	T	1	0.238403	-0.2886	-0.1588
rs751984	11	61510774	T	C	T	1	0.169202	0.4344	0.3632
rs4980515	11	63977137	T	C	T	0.999581	0.470342	0.1722	0.0748
rs3741378	11	65641466	C	T	T	1	0.114068	-0.4169	-0.1823
rs67976715	11	68256274	G	C	C	0.996077	0.174525	0.1742	0.0923
rs67330701	11	69312240	C	T	T	0.97208	0.0787072	-0.2769	-0.231
rs875106	11	70159535	G	A	A	1	0.625856	0.0636	-0.0858
rs504217	11	72295042	C	T	T	1	0.0946768	0.462	0.2777
rs2298807	11	73357526	T	C	T	0.998897	0.267681	0.1428	0.1071
rs4420291	11	74663905	G	A	A	0.998936	0.487452	0.0716	0.0832
rs7927515	11	76414286	C	A	A	1	0.387833	0.1705	0.0909
rs59986178	11	77648864	G	C	C	0.999611	0.194297	0.2104	0.1716
rs2450128	11	78229029	G	A	A	0.99874	0.189734	-0.1589	-0.1535
rs2289125	11	89491285	A	C	A	0.99645	0.735361	-0.1944	0.079
rs11021221	11	95575690	T	A	A	0.998914	0.152852	0.0721	-0.1445
rs633185	11	100722807	G	C	C	0.999415	0.71711	0.4976	0.2799
rs12807220	11	102206469	G	A	A	0.997675	0.34943	-0.1028	0.0699
rs4754196	11	107226051	A	G	A	0.999357	0.548289	-0.1756	-0.103
rs12362593	11	111715367	C	G	C	0.99881	0.265019	-0.1453	-0.1006
rs17119370	11	116226419	T	A	A	0.999599	0.689734	0.093	-0.0119
rs1076485	11	116901725	C	T	T	1	0.211407	0.2665	0.0826
rs8258	11	117412960	T	C	T	1	0.617871	0.0559	-0.0868
rs12574332	11	122650415	C	T	T	0.998973	0.136502	0.2026	0.1812
rs11222386	11	130909173	G	C	C	0.999672	0.242586	0.113	-0.0246
rs78998485	12	325589	C	G	C	0.998034	0.295437	-0.1262	-0.0681
rs11571376	12	950390	C	G	C	0.992026	0.358555	-0.2044	-0.0557
rs55935819	12	2412413	G	A	A	0.999171	0.374525	0.2044	0.1222
rs117233107	12	4219355	G	A	A	0.94191	0.00988593	-0.4705	0.1906
rs75507123	12	5308690	G	T	T	0.996499	0.122053	-0.056	-0.1275
rs7132012	12	8679607	A	G	A	1	0.304182	0.1114	0.1229
rs2024385	12	12735504	T	A	A	0.996631	0.361217	-0.1588	-0.0838
rs28621435	12	13708056	G	A	A	0.989514	0.0429658	-0.3138	-0.1381
rs7313556	12	15144425	A	G	A	0.999167	0.636122	0.033	0.0973
rs61912333	12	19401883	C	G	C	0.995718	0.444106	0.1686	0.1214
rs12579720	12	20020830	C	G	C	0.999974	0.826996	-0.3023	-0.2713
rs704191	12	21862088	T	C	T	1	0.564259	0.111	-0.047
rs7976167	12	24057665	T	C	T	0.998817	0.324335	0.1337	0.0345
rs17287293	12	24617944	A	G	A	1	0.115209	-0.0369	0.1032
rs6487543	12	26285256	G	A	A	1	0.791255	0.1752	0.1059
rs1098708	12	27168179	A	G	A	0.99994	0.443726	-0.0695	-0.0855
rs10842991	12	27809170	C	T	T	0.998073	0.169582	-0.2145	0.0016
rs7965392	12	42146478	G	A	A	0.996189	0.4	0.1488	0.1334
rs11168245	12	47810716	C	G	C	0.997992	0.239924	0.2221	0.2022
rs2261608	12	48327851	A	T	A	0.999195	0.646768	0.1402	-0.0287
rs1126930	12	49005349	G	C	C	0.976292	0.0391635	0.5757	0.26
rs7977389	12	49587939	T	C	T	0.999291	0.121673	0.1642	0.0799
rs7302981	12	50144032	A	G	A	1	0.625475	0.3748	0.2306
rs61926181	12	50373254	G	A	A	0.997149	0.0585551	-0.3336	-0.1357
rs73099903	12	53046995	C	T	T	0.999501	0.102281	0.4218	0.2185
rs7297416	12	54049306	A	C	A	0.995707	0.444487	0.2816	0.1298
rs7137749	12	56704256	T	C	T	0.997198	0.69962	0.0294	0.1039
rs10437954	12	57610139	G	A	A	0.986842	0.892776	-0.2398	-0.106
rs4143175	12	67388617	T	C	T	0.993963	0.773004	0.3055	0.1375
chr12_69556765_C_T_C	12	69556765	C	T	T	1	0.119011	0.134	0.1324
rs7963801	12	79291446	T	C	T	0.99605	0.580228	-0.1327	-0.0536
rs17249754	12	89666809	G	A	A	0.999243	0.0741445	-0.8015	-0.4076
rs10858966	12	90173249	G	C	C	0.999105	0.365019	0.248	0.1709
rs76785029	12	94489129	C	T	T	0.975013	0.061597	-0.0793	0.1682
rs7134060	12	96323317	G	A	A	0.998332	0.309886	-0.0603	-0.0816
chr12_102445218_A_G_A	12	102445218	A	G	A	0.998156	0.777186	-0.2289	-0.0697
rs11112548	12	105478136	A	T	A	0.97	0.0467681	0.3673	0.1994
rs12184466	12	110843832	C	T	T	0.925276	0.101901	0.2956	0.2355
rs3184504	12	111446804	T	C	T	1	0.593156	0.5774	0.441
rs10850411	12	114949991	T	C	T	1	0.33384	0.3036	0.1856
rs35444	12	115114632	A	G	A	1	0.343346	0.3321	0.2201
rs11067763	12	115760536	A	G	A	1	0.08327	0.1908	0.1429
rs3898618	12	120376118	T	C	T	0.998232	0.0669202	-0.2125	-0.2039
rs28498002	12	122115249	C	T	T	0.999969	0.385551	-0.1264	-0.1267
rs1060105	12	123321672	C	T	T	1	0.19924	-0.1006	-0.1644
rs1271309	12	124336159	A	G	A	0.994713	0.904563	-0.1743	-0.1177
rs117206641	12	132510302	C	T	T	0.994853	0.0901141	0.3348	0.2038
rs2480171	13	20985719	T	C	T	1	0.808745	0.2057	0.076
rs606950	13	21724784	G	A	A	0.999166	0.594677	0.1585	0.0723
rs55641580	13	24683779	C	T	T	0.999589	0.111027	0.1286	0.1268
rs1331012	13	26541287	G	T	T	1	0.243726	0.1514	0.0814
rs63418562	13	29572064	C	T	T	0.998388	0.626236	-0.3846	-0.215
rs9532243	13	31617271	A	C	A	0.99863	0.605703	0.3595	0.1685
rs9549297	13	40823346	A	G	A	0.995554	0.208365	-0.1049	-0.1611
rs4274337	13	41393057	A	G	A	0.996848	0.880228	-0.33	-0.1776
rs73187288	13	42164536	A	C	A	0.999389	0.0973384	-0.2105	-0.0484
rs912434	13	46615793	G	T	T	0.997003	0.757034	0.1772	0.0144
chr13_49989949_G_A_G	13	49989949	G	A	A	1	0.188973	0.1771	0.1949
rs9526707	13	50915050	G	A	A	0.999135	0.311407	-0.1739	-0.0613
rs75961402	13	55824152	G	A	A	0.997037	0.125856	0.2759	0.1297
rs9563529	13	57742503	G	T	T	0.998215	0.240304	0.0554	0.1014
rs3861113	13	71790250	C	A	A	0.999388	0.0969582	0.1821	0.1542
rs78474310	13	73252764	A	G	A	0.996966	0.0437262	-0.5088	-0.2878
rs7988232	13	79234520	G	A	A	0.998243	0.404183	0.1392	0.0725
rs1215469	13	80133273	A	C	A	0.991708	0.841065	-0.1972	-0.1393
rs55684003	13	97336435	A	G	A	0.999978	0.215589	0.0602	0.111
rs3742182	13	110722785	C	T	T	0.999	0.709886	-0.1044	0.0429
rs9549328	13	112981842	C	T	T	0.997197	0.257414	0.2173	0.0711
rs7331680	13	114235175	G	T	T	0.999521	0.162738	0.3414	0.167
rs17880989	14	22844424	G	A	A	0.902999	0.0239544	0.2086	0.2644
rs452036	14	23396676	G	A	A	0.991383	0.287072	-0.1439	0.0863
rs17115145	14	29653203	C	T	T	0.999589	0.404183	0.1159	0.0401
rs4424827	14	34641651	C	T	T	0.998425	0.629278	-0.1497	-0.0849
rs8904	14	35402011	G	A	A	1	0.389734	0.3201	0.1202
rs34983854	14	39389238	A	G	A	0.996244	0.404563	-0.2259	-0.0962
rs72683923	14	50269229	T	C	T	0.953245	0.0102662	1.0239	0.4041
rs9888615	14	52910822	T	C	T	0.993919	0.724715	-0.2356	-0.081
rs210381	14	53641073	G	A	A	1	0.490494	-0.2151	-0.0093
rs7144602	14	54818870	T	G	T	1	0.462357	-0.1145	-0.0219
rs11628933	14	60234185	G	C	C	0.99878	0.187833	-0.1234	-0.1696
rs731681	14	67543507	G	C	C	0.998893	0.568441	-0.1719	-0.1284
rs11623535	14	71995664	G	A	A	0.999656	0.782129	0.1885	0.1363
rs4903064	14	72812712	T	C	T	0.998489	0.156274	-0.039	0.1164
rs11159091	14	74607613	G	A	A	0.999985	0.434221	0.1433	0.019
rs4904503	14	89098786	C	T	T	0.998134	0.301521	0.141	-0.0391
rs11160085	14	92645757	T	C	T	0.991583	0.247909	0.1327	0.0144
rs9323988	14	98121293	T	C	T	0.999588	0.360076	-0.2377	-0.1105
rs1475130	14	99758807	T	C	T	0.998671	0.657034	-0.1638	0.0001
rs11626434	14	101532106	G	C	C	0.999102	0.468061	-0.1087	0.0049
rs8014182	14	103393625	C	T	T	0.998345	0.112167	-0.3509	-0.1593
rs34161718	14	104153856	C	T	T	0.950328	0.212548	-0.0417	-0.1378
rs10873612	15	25860455	C	T	T	0.978608	0.668441	-0.0995	-0.1062
rs11629850	15	40024874	G	A	A	1	0.476806	0.1417	0.1053
rs2925345	15	41019601	T	C	T	0.999768	0.642205	0.1559	0.0706
rs4924570	15	41682462	T	C	T	0.995716	0.427376	0.0218	-0.105
rs1036477	15	48622729	A	G	A	0.999297	0.069962	0.3401	-0.0656
rs3098186	15	50518424	C	T	T	0.99918	0.457795	-0.1515	-0.0246
rs3191402	15	59136961	G	A	A	1	0.267681	-0.1832	-0.0176
rs7178615	15	66576734	A	G	A	0.999241	0.622053	-0.1414	-0.1328
rs2289261	15	67165147	G	C	C	0.999879	0.567681	-0.1077	0.0612
rs62004794	15	68162185	A	G	A	0.999926	0.523574	-0.0166	-0.0905
rs11853359	15	71329185	G	A	A	1	0.296198	0.048	-0.1445
rs61653296	15	74265476	A	G	A	0.997733	0.189734	-0.1387	-0.1667
rs1378942	15	74785026	C	A	A	0.999368	0.558555	-0.4867	-0.3725
rs11634028	15	75983809	T	A	A	0.99775	0.112167	0.3107	0.154
rs62011052	15	78864641	T	C	T	0.997595	0.188213	-0.0165	0.1532
rs2759308	15	80723886	G	A	A	0.997682	0.406084	0.2592	0.1176
rs2034618	15	83130880	C	T	T	1	0.189734	-0.0151	-0.1093
chr15_83893127_C_T_C	15	83893127	C	T	T	1	0.341445	-0.0154	-0.0982
rs7180952	15	84619320	C	T	T	1	0.576426	-0.0125	-0.0911
rs3743157	15	85137301	C	A	A	1	0.160456	0.1997	0.0673
rs11632436	15	85752055	G	C	C	0.998777	0.488593	0.1738	0.067
rs2521501	15	90894158	A	T	A	0.979512	0.285932	-0.5573	-0.3529
rs873122	15	92158790	G	C	C	0.999949	0.68403	0.105	0.0954
rs11632112	15	92925046	C	G	C	0.997962	0.713308	-0.1892	-0.0251
rs12906962	15	94768842	T	C	T	0.994404	0.407224	-0.2663	-0.1883
rs4984496	15	96092669	T	G	T	0.997008	0.702281	0.0718	0.102
chr15_99652335_C_T_C	15	99652335	C	T	T	0.999195	0.136502	-0.2265	-0.1077
rs9932866	16	656067	G	A	A	0.998083	0.512167	0.104	0.0935
rs2379829	16	3488873	G	C	C	0.992888	0.739924	-0.2143	-0.1344
rs4785955	16	4247650	G	T	T	1	0.295817	0.1369	-0.0248
rs12921187	16	4893018	T	G	T	0.998027	0.587452	-0.2421	-0.1561
rs35450617	16	6839674	T	G	T	0.996301	0.33384	-0.1298	-0.0548
rs57327054	16	14393179	C	T	T	0.995433	0.274525	-0.0831	-0.0951
rs3915425	16	15818687	T	C	T	0.999771	0.334981	0.1358	0.0174
chr16_19140897_G_A_G	16	19140897	G	A	A	0.965237	0.269202	0.151	0.105
rs13333226	16	20354332	A	G	A	0.998883	0.230798	0.336	0.253
rs11639856	16	24777324	T	A	A	0.998534	0.14943	-0.2288	-0.0682
rs6565174	16	30100583	A	C	A	0.994937	0.91597	-0.2231	-0.1404
rs72799341	16	30925422	G	A	A	0.999907	0.273764	0.0949	0.1572
rs10468291	16	49734135	C	A	A	1	0.63346	-0.1175	-0.1233
rs34941092	16	50516226	G	A	A	0.998192	0.123574	-0.302	-0.1933
rs9932220	16	51724205	G	A	A	0.997579	0.222053	-0.2235	-0.1714
rs37060	16	58532400	G	A	A	0.999865	0.258555	0.1201	-0.0192
rs28633979	16	65248917	A	C	A	0.999463	0.496578	-0.0832	0.0349
rs45474499	16	66880589	C	T	T	0.999281	0.0726236	0.2763	0.3021
rs7185555	16	69097378	G	C	C	0.995987	0.134601	0.0681	-0.1528
rs33063	16	69606314	A	G	A	0.998435	0.848669	0.1777	-0.0689
rs62053102	16	71620462	A	T	A	0.99675	0.0551331	-0.1946	0.1916
rs1012089	16	74138074	C	G	C	0.997797	0.565019	-0.1354	-0.0791
rs35261357	16	75410674	C	T	T	0.998331	0.565399	0.2778	0.1025
rs56844452	16	80830879	C	T	T	0.984249	0.0501901	-0.3427	-0.0138
rs8059962	16	81540592	T	C	T	0.996506	0.652091	-0.1688	-0.1138
rs7500448	16	83012185	A	G	A	0.99912	0.217871	0.225	-0.0262
rs7187540	16	85284696	C	A	A	0.98	0.304182	-0.1431	-0.0579
rs6540125	16	87960283	T	G	T	0.999051	0.569202	0.1864	0.0714
rs1126464	16	89637957	G	C	C	1	0.331939	0.1846	0.2219
rs12941318	17	1430304	T	C	T	0.995105	0.444106	-0.208	-0.0798
rs4480845	17	2055315	T	C	T	0.994266	0.6327	0.1473	-0.0067
rs7215084	17	3976854	C	T	T	1	0.425475	0.1662	0.1443
rs28427409	17	6570562	C	T	T	0.999493	0.370342	0.1641	-0.0026
rs78378222	17	7668434	T	G	T	0.973951	0.0193916	0.1831	-0.6128
rs8069739	17	8175447	T	C	T	0.99736	0.76692	-0.1594	-0.137
rs4925159	17	18282196	G	A	A	1	0.447909	0.2482	0.203
chr17_19293127_C_T_C	17	19293127	C	T	T	0.996154	0.798099	0.0974	0.1231
rs138285687	17	28868656	C	T	T	0.996976	0.0197719	-0.396	0.0023
rs11080134	17	30834485	A	G	A	1	0.313688	-0.0927	-0.1031
rs1551355	17	31705401	C	T	T	1	0.256274	0.1618	0.1193
rs3135967	17	34986710	A	G	A	1	0.560836	0.0987	-0.0415
rs9904409	17	44603034	A	G	A	1	0.919392	0.2069	0.0196
rs12946454	17	45130754	A	T	A	0.998151	0.23308	-0.3193	-0.1502
rs115231027	17	46121924	T	C	T	0.999178	0.226616	-0.257	-0.1093
rs17608766	17	46935905	T	C	T	1	0.176806	-0.6153	-0.1889
rs62076103	17	47811008	A	G	A	0.995661	0.0665399	-0.26	0.071
rs7406910	17	48610894	T	C	T	1	0.94981	-0.4877	-0.1593
rs12940887	17	49325445	C	T	T	0.998654	0.432319	0.2657	0.2476
rs2645466	17	59775853	A	C	A	1	0.361977	-0.1964	-0.0304
rs1036902	17	60873430	T	C	T	0.99969	0.131559	-0.1786	-0.0597
rs2240736	17	61408032	C	T	T	0.99998	0.744106	0.4265	0.2483
rs740698	17	62689790	C	T	T	0.99879	0.621293	-0.1458	0.0163
rs4308	17	63482264	A	G	A	0.990341	0.604943	0.2728	0.1832
rs6504213	17	64304354	T	C	T	0.99924	0.551711	-0.1381	0.0108
rs112260610	17	66256275	C	T	T	0.999607	0.147909	0.3389	0.1428
rs2467099	17	75952964	C	T	T	0.999317	0.170342	-0.191	-0.0837
rs35504735	17	76690727	A	G	A	0.998929	0.407224	0.0612	-0.0629
rs57927100	17	77321218	C	G	C	0.998279	0.18403	0.3482	0.2378
rs9302885	17	78803816	A	G	A	0.999984	0.620532	0.1367	0.028
rs112280096	17	81393609	C	A	A	0.995708	0.373004	-0.1169	-0.0781
rs34413141	18	777281	T	A	A	0.997791	0.131939	-0.2124	-0.1471
rs963920	18	12711053	T	G	T	0.998626	0.293916	-0.1135	0.0228
rs4800420	18	22579002	G	A	A	0.99949	0.278327	-0.0381	0.0884
rs1154214	18	26966860	T	G	T	0.998691	0.562357	-0.2163	-0.0862
rs10164193	18	33581462	T	G	T	0.996713	0.0593156	-0.3638	-0.2828
rs12958173	18	44562012	A	C	A	0.99976	0.644487	0.3518	0.1774
rs7236548	18	45517785	C	A	A	0.999248	0.229658	0.2643	0.0047
rs745821	18	50616484	T	G	T	0.999817	0.326236	0.1772	0.1411
rs36010659	18	50757579	T	C	T	0.999728	0.139924	0.195	-0.0047
rs11876341	18	51273621	A	G	A	0.995957	0.302662	-0.2406	-0.1213
rs34163044	18	54325246	C	A	A	0.992664	0.48365	0.1036	0.1494
rs72930904	18	54940070	C	T	T	0.997992	0.164259	-0.2255	-0.1535
rs12605156	18	55830883	A	T	A	0.998976	0.255894	0.1935	0.1361
rs10048404	18	56911251	C	T	T	1	0.322814	-0.1412	-0.0586
rs7235890	18	58064883	G	T	T	0.998793	0.924715	-0.2597	-0.1875
rs6567160	18	60161902	T	C	T	1	0.180608	0.1618	0.0847
rs12172847	18	62555784	G	A	A	0.996486	0.30038	-0.1532	-0.0582
rs12454712	18	63178651	T	C	T	1	0.485932	0.2258	0.0902
rs10460108	18	75322196	A	G	A	0.995318	0.518251	0.2039	0.115
rs1047922	18	76358607	T	C	T	0.976341	0.14981	-0.1594	0.0246
rs7250835	19	670234	T	C	T	0.993292	0.806084	0.1644	-0.0512
rs3760994	19	1435772	G	A	A	1	0.395437	-0.127	-0.0422
rs740406	19	2232222	A	G	A	0.998494	0.0973384	-0.5488	-0.1985
rs2656523	19	4085898	G	C	C	0.979237	0.796958	0.1342	-0.0312
rs2613765	19	5066319	G	A	A	0.99997	0.526616	-0.2304	-0.0594
rs7248104	19	7224420	G	A	A	1	0.442966	-0.1589	-0.0402
rs4247374	19	7252745	C	T	T	0.947258	0.145627	-0.5063	-0.3389
rs2009733	19	8333830	A	G	A	0.998272	0.48365	0.1064	0.0983
rs10409243	19	10222312	C	T	T	1	0.450951	-0.1088	-0.0914
rs1529744	19	10730796	T	C	T	0.99971	0.701141	-0.0138	0.0926
rs167479	19	11416089	T	G	T	1	0.603422	-0.4284	-0.3415
rs17638167	19	11474003	C	T	T	1	0.056654	-0.5228	-0.2379
rs3745318	19	16325451	T	C	T	0.994433	0.78403	0.2041	0.1439
rs1077795	19	17111774	A	G	A	0.99756	0.211787	0.1486	0.0961
rs8111708	19	18448066	A	G	A	0.993616	0.393916	0.0359	-0.0657
rs2304130	19	19678719	A	G	A	1	0.0665399	-0.3072	-0.2336
rs6511291	19	21767600	T	C	T	0.993671	0.523574	-0.0953	-0.0757
rs62104477	19	29804084	G	T	T	0.996598	0.340684	0.087	0.1301
rs8105753	19	31436641	A	C	A	0.995828	0.345247	0.1895	0.0917
rs1821295	19	32099867	C	T	T	0.999636	0.66692	-0.1021	-0.1243
rs7256564	19	33398687	A	G	A	1	0.662738	0.2039	0.1093
rs12983238	19	38947892	A	G	A	0.97784	0.706084	-0.1717	-0.1589
rs7412	19	44908822	C	T	T	1	0.0638783	-0.3363	0.0591
rs34783010	19	45677156	G	T	T	0.999456	0.249049	0.1463	0.0137
rs73046792	19	49102448	G	A	A	0.987386	0.111027	-0.2413	-0.1067
rs138877676	19	50432552	G	T	T	0.955309	0.0205323	-0.6453	-0.4843
rs2143635	20	2812417	T	C	T	0.993806	0.0988593	-0.1816	0.0341
rs11087740	20	6676907	T	C	T	1	0.46654	-0.0985	0.0527
rs6108168	20	8645624	C	A	A	0.999446	0.225856	-0.2037	-0.1415
rs680515	20	10478040	A	G	A	0.999515	0.563118	-0.1031	0.113
rs1327235	20	10988382	A	G	A	1	0.44943	-0.3548	-0.239
rs1232482	20	11905995	C	T	T	0.999384	0.414068	-0.1187	-0.0969
rs2618647	20	17901808	A	G	A	1	0.522814	-0.1773	-0.1199
rs6081613	20	19485263	G	A	A	1	0.218631	0.1358	-0.088
rs6060114	20	31581870	T	C	T	0.999427	0.214068	0.2809	0.1617
rs6141767	20	32637267	G	C	C	0.999062	0.195057	0.2419	0.0952
rs6141479	20	34534138	G	C	C	0.993344	0.295437	0.1454	-0.013
rs4811601	20	38220605	C	T	T	0.993154	0.439924	-0.0511	-0.142
rs4810332	20	41639695	T	A	A	0.99945	0.451331	-0.1176	-0.1104
rs6031435	20	44168718	A	G	A	0.993081	0.503422	-0.2268	-0.1111
rs6095241	20	48692260	G	A	A	1	0.377947	-0.1884	-0.1238
rs237485	20	49387701	A	G	A	1	0.23384	0.1551	0.1157
rs6021247	20	51492442	G	A	A	1	0.4327	0.1506	0.0912
rs6015450	20	59176062	A	G	A	0.993164	0.174144	-0.655	-0.4801
rs35213536	20	64062966	G	T	T	0.997818	0.257795	0.3396	0.131
rs1882961	21	15184047	C	T	T	1	0.392015	0.2147	0.1033
rs11909120	21	28759550	A	T	A	1	0.0722433	-0.1981	0.0466
rs11701033	21	32416033	C	G	C	0.997929	0.206464	-0.2465	-0.1118
rs62229372	21	36320209	C	T	T	0.996516	0.168441	0.2217	0.157
rs2277788	21	39445776	C	G	C	0.998334	0.936502	0.0619	-0.104
rs12627651	21	43340723	G	A	A	0.990292	0.331939	0.4162	0.2479
rs9306160	21	43687681	T	C	T	0.998204	0.694297	-0.2069	-0.1687
rs35796750	21	46002498	C	T	T	0.99929	0.625475	-0.1108	0.0091
rs12628032	22	19980457	C	T	T	1	0.391635	0.1972	0.018
rs9608690	22	28525359	G	A	A	1	0.0536122	-0.308	-0.1563
rs4823006	22	29055683	A	G	A	0.999403	0.425475	0.1407	0.1098
rs5753103	22	30372788	G	A	A	1	0.598099	0.1031	-0.0245
rs5750482	22	37721936	T	C	T	1	0.569962	0.1127	0.0076
rs77692990	22	49826304	C	T	T	0.998476	0.039924	-0.1628	-0.0047
rs28578714	22	50289492	T	C	T	0.977644	0.36616	0.1761	0.1008
